# Supplementary material for: Detection, Identification and Molecular Characterization of the 16SrII-V Subgroup Phytoplasma Strain Associated with Pisum sativum and Parthenium hysterophorus L
Source: Plants (Basel). 2023 Feb 16;12(4):891. doi: 10.3390/plants12040891 (PMC9962045; doi:10.3390/plants12040891)
Supplement: Supplementary file 1 [file plants-12-00891-s001.zip]

Archive with 1 entries (1 files):
- plants-2120079-supplementary.pdf
